# Supplementary material for: Chronic unexplained nausea in adults: Prevalence, impact on quality of life, and underlying organic diseases in a cohort of 5096 subjects comprehensively investigated
Source: PLoS One. 2019 Dec 19;14(12):e0225364. doi: 10.1371/journal.pone.0225364 (PMC6922349; doi:10.1371/journal.pone.0225364)
Supplement: S1 Data — (XLSX) [file pone.0225364.s004.xlsx]

## Sheet: 2015년 종검.문진.설문
Number	SEX	ORG_E	RE	ORG_G	ORG_D	ROME3_IBS	Rome3_FD	NAUSEA_3mo	NAUSEA_PERSIS_6mo	NAUSEA_2	ANXIEYT_DEPR
1	2	0	0	0	0	0	0	0	0	0	1
2	1	0	0	0	0	0	0	0	0	0	1
3	2	0	0	0	0	0	0	4	0	0	2
4	1	0	0	0	0	0	0	0	0	0	1
7	1	1	1	0	0	0	1	5	1	1	1
9	1	0	0	0	0	0	0	0	0	0	1
10	2	0	0	0	0	0	0	0	0	0	1
11	2	0	0	0	0	0	0	1	0	0	1
12	2	0	0	0	0	0	1	5	1	1	2
14	1	1	1	0	0	0	0	0	0	0	1
15	1	0	0	0	0	0	0	0	0	0	1
16	1	0	0	0	0	1	0	0	0	0	1
17	2	0	0	0	0	0	0	6	1	1	1
20	2	0	0	0	0	0	0	6	0	0	2
21	2	0	0	0	0	0	0	0	0	0	1
22	2	0	0	0	0	0	0	0	0	0	2
23	2	0	0	0	0	0	0	0	0	0	2
24	1	0	0	0	0	0	0	0	0	0	1
25	1	1	1	0	3	0	0	0	0	0	1
26	2	0	0	0	0	0	0	0	0	0	1
27	1	0	0	0	0	0	0	0	0	0	1
28	1	0	0	0	0	0	0	0	0	0	1
30	1	0	0	0	0	0	0	0	0	0	1
31	1	0	0	0	0	0	0	4	1	0	2
32	1	0	0	0	0	0	0	1	0	0	1
33	1	0	0	0	0	1	1	5	1	1	2
34	1	0	0	0	0	0	0	5	1	1	2
36	2	0	0	0	0	0	0	3	0	0	1
37	2	0	0	0	0	0	0	3	1	0	2
38	1	0	0	0	3	0	0	0	0	0	1
39	2	0	0	0	0	0	0	0	0	0	1
40	1	0	0	0	0	0	0	0	0	0	1
41	1	0	0	0	0	0	0	0	0	0	1
44	2	0	0	0	0	0	0	0	0	0	2
45	2	0	0	0	0	0	1	0	0	0	1
46	2	0	0	0	0	1	0	5	1	1	2
47	1	0	0	0	0	0	0	0	0	0	1
48	1	0	0	0	0	0	1	3	0	0	2
51	1	0	0	0	0	0	0	0	0	0	1
52	1	1	1	0	0	0	0	0	0	0	3
53	1	0	0	0	0	0	0	0	0	0	1
54	2	0	0	0	0	0	1	0	0	0	2
56	2	0	0	0	0	1	0	0	0	0	1
57	1	0	0	0	3	0	0	0	0	0	1
58	1	0	0	0	0	0	0	0	0	0	1
59	1	0	0	0	0	0	0	1	0	0	1
60	1	0	0	0	0	0	0	0	0	0	1
61	1	1	1	0	0	0	0	2	1	0	1
62	1	0	0	0	0	0	0	0	0	0	1
63	1	0	0	0	0	0	0	0	0	0	1
64	1	0	0	0	0	0	0	0	0	0	1
66	2	0	0	0	0	0	0	0	0	0	2
67	1	0	0	0	0	0	0	0	0	0	1
68	2	0	0	0	0	0	0	3	0	0	2
69	1	0	0	0	0	0	0	3	0	0	1
70	2	0	0	0	0	0	0	0	0	0	1
71	1	0	0	0	0	0	0	0	0	0	2
72	1	0	0	0	3	0	0	0	0	0	1
73	1	0	0	0	0	0	0	0	0	0	1
74	1	0	0	0	0	0	0	1	0	0	1
75	2	0	0	0	0	0	0	0	0	0	1
76	1	0	0	0	0	0	0	0	0	0	2
78	1	0	0	0	0	0	1	4	1	0	1
79	2	0	0	0	0	0	0	0	0	0	1
81	1	0	0	0	0	0	0	0	0	0	1
82	2	0	0	0	0	0	0	3	1	0	2
87	2	0	0	0	0	0	0	0	0	0	2
93	2	0	0	0	0	0	0	0	0	0	2
94	2	1	1	0	0	0	0	1	0	0	1
95	1	0	0	0	0	0	0	0	0	0	2
96	1	0	0	0	0	0	0	0	0	0	1
98	1	0	0	0	0	0	0	0	0	0	1
99	2	0	0	0	0	0	0	0	1	0	2
100	2	0	0	0	0	0	0	0	0	0	1
101	2	0	0	0	0	0	1	4	0	0	2
102	1	1	1	0	0	0	0	0	0	0	1
103	1	0	0	0	0	0	0	5	0	0	2
104	1	0	0	0	0	0	1	3	0	0	1
106	1	0	0	0	0	0	0	3	1	0	1
107	1	0	0	0	0	0	0	0	0	0	2
109	1	0	0	1	0	0	0	0	0	0	2
110	1	1	1	0	1	1	0	1	0	0	1
111	1	0	0	0	0	0	0	0	0	0	1
112	2	0	0	0	0	0	0	0	0	0	1
115	1	0	0	0	0	0	0	0	0	0	1
116	1	0	0	0	0	0	0	2	1	0	2
117	1	0	0	0	0	0	0	0	0	0	1
118	1	0	0	1	0	0	0	0	0	0	1
119	2	0	0	0	0	0	0	0	0	0	2
120	1	0	0	0	0	0	0	0	0	0	1
121	2	0	0	0	0	0	0	0	0	0	1
122	2	0	0	1	0	0	0	0	0	0	1
125	2	0	0	0	0	0	0	0	0	0	2
126	1	0	0	0	0	0	0	0	0	0	1
127	1	0	0	0	0	0	0	1	0	0	1
128	2	0	0	0	0	0	0	5	0	0	1
132	1	0	0	0	3	0	0	0	0	0	2
133	2	0	0	0	0	0	0	1	0	0	1
134	2	0	0	0	0	0	0	2	0	0	2
136	1	1	1	0	0	0	0	0	0	0	1
138	1	0	0	0	0	0	0	1	0	0	1
139	2	0	0	0	0	0	0	0	0	0	1
140	2	0	0	0	0	0	0	0	0	0	1
141	2	0	0	0	0	0	0	0	0	0	1
142	1	1	1	0	0	0	0	0	0	0	1
143	2	0	0	0	0	0	0	6	0	0	2
144	1	0	0	0	0	0	0	0	0	0	1
145	1	0	0	0	0	0	0	0	0	0	1
147	2	0	0	0	0	0	0	0	0	0	2
148	2	0	0	0	0	0	0	0	0	0	1
149	2	0	0	0	0	0	0	0	0	0	1
150	1	0	0	0	0	1	0	0	0	0	2
151	1	0	0	0	0	0	0	0	0	0	1
152	1	0	0	0	0	0	1	0	0	0	1
153	2	0	0	1	0	0	0	0	0	0	1
154	1	0	0	0	0	0	0	0	0	0	1
155	1	1	1	0	0	0	0	1	0	0	2
156	1	0	0	0	0	0	0	0	0	0	1
157	1	0	0	0	0	0	0	0	0	0	2
158	2	0	0	0	0	0	0	0	0	0	1
161	2	0	0	0	0	1	0	3	1	0	2
162	1	0	0	0	3	0	0	0	0	0	1
163	2	0	0	0	0	0	0	2	0	0	1
164	1	1	1	0	0	1	0	1	1	0	2
166	2	0	0	0	0	0	0	0	0	0	1
167	2	0	0	0	0	0	0	0	0	0	1
168	1	1	1	0	0	0	0	0	0	0	1
169	2	0	0	0	0	0	0	0	0	0	2
171	1	0	0	0	0	0	0	0	0	0	1
173	2	4	0	0	0	0	0	0	0	0	1
174	1	0	0	0	0	0	0	0	0	0	1
175	1	0	0	0	0	0	0	0	0	0	1
176	2	0	0	0	0	0	0	0	0	0	1
177	1	0	0	0	0	0	0	0	0	0	1
178	1	0	0	0	1	0	0	3	0	0	2
179	1	0	0	0	0	0	0	0	0	0	1
181	2	0	0	0	0	0	0	0	0	0	1
182	2	0	0	0	0	1	1	3	1	0	2
183	2	0	0	1	3	0	0	0	0	0	1
185	2	0	0	0	3	0	1	0	0	0	2
188	2	0	0	0	0	0	0	1	0	0	2
189	2	0	0	0	0	0	0	0	0	0	1
190	2	0	0	0	0	0	0	1	0	0	2
191	1	0	0	1	0	0	0	0	0	0	1
192	2	0	0	0	0	0	0	0	0	0	1
193	2	0	0	0	0	0	1	3	0	0	1
194	1	0	0	0	0	0	0	0	0	0	2
195	1	0	0	0	0	0	0	0	0	0	1
196	2	0	0	0	0	0	0	0	0	0	1
197	2	0	0	0	0	0	0	0	0	0	1
198	2	0	0	0	0	0	0	1	0	0	2
199	1	0	0	0	0	0	0	0	0	0	1
200	2	0	0	0	0	0	0	3	0	0	1
202	1	0	0	0	0	0	0	0	0	0	1
203	2	0	0	0	0	0	0	0	0	0	1
204	1	0	0	1	0	0	0	0	0	0	1
205	1	0	0	0	0	0	0	0	0	0	1
206	1	0	0	0	0	0	0	1	0	0	1
207	1	0	0	0	0	0	0	3	0	0	1
208	2	0	0	0	0	0	0	0	0	0	1
209	2	0	0	0	0	0	0	1	1	0	1
210	2	0	0	0	0	0	0	4	0	0	2
211	1	1	1	0	0	0	0	0	0	0	1
212	1	0	0	0	0	0	0	0	0	0	1
213	1	0	0	0	0	0	0	1	0	0	1
214	2	0	0	0	0	0	0	0	0	0	1
215	1	0	0	0	0	0	0	0	0	0	1
217	1	0	0	0	0	0	0	0	0	0	1
219	1	0	0	0	0	0	0	0	0	0	2
222	2	0	0	0	0	0	0	3	0	0	2
223	2	0	0	0	0	0	0	0	0	0	1
224	1	1	1	0	0	0	0	1	0	0	1
225	2	0	0	0	0	0	0	1	0	0	2
226	2	0	0	0	0	0	0	1	0	0	1
227	2	0	0	0	0	0	0	0	0	0	1
230	2	0	0	0	0	0	0	0	0	0	1
231	2	0	0	0	0	0	0	1	0	0	1
232	2	0	0	0	0	0	0	1	0	0	2
233	1	1	1	0	0	0	0	1	0	0	1
234	2	0	0	0	0	0	0	0	0	0	2
237	1	0	0	0	0	0	0	0	0	0	1
238	2	0	0	0	0	0	0	5	0	0	2
239	1	0	0	0	0	0	0	3	0	0	1
241	1	0	0	0	0	1	0	0	0	0	2
243	1	1	1	0	0	1	1	0	0	0	1
245	1	0	0	0	0	0	0	0	0	0	1
246	1	0	0	0	0	0	0	0	0	0	2
247	1	0	0	0	0	0	0	0	0	0	1
248	2	0	0	0	0	0	0	1	0	0	1
249	2	0	0	0	0	0	0	3	0	0	2
250	2	0	0	0	0	0	0	3	0	0	1
251	2	0	0	1	0	0	0	3	1	0	1
252	2	0	0	0	0	1	0	0	0	0	1
253	1	0	0	0	0	0	0	0	0	0	1
254	2	0	0	0	0	0	0	1	0	0	2
258	2	0	0	0	0	0	0	3	1	0	2
259	2	0	0	0	0	0	0	0	0	0	1
260	2	0	0	0	0	0	0	0	0	0	2
261	2	0	0	0	0	0	0	3	1	0	2
262	2	0	0	0	0	0	1	3	0	0	1
263	2	0	0	0	0	0	0	0	0	0	2
264	1	0	0	0	0	0	1	2	0	0	2
265	1	0	0	0	0	0	0	0	0	0	2
266	2	0	0	0	0	0	1	0	0	0	2
267	1	0	0	0	0	0	0	0	0	0	1
268	1	0	0	0	0	0	0	0	0	0	1
269	2	0	0	0	0	0	0	0	0	0	1
270	2	0	0	0	0	0	0	0	0	0	1
272	1	0	0	0	0	0	0	0	0	0	1
273	2	0	0	0	0	0	0	0	0	0	1
275	2	0	0	0	0	0	0	1	0	0	2
276	1	0	0	0	0	0	0	0	0	0	2
277	1	0	0	0	0	0	0	1	0	0	1
278	1	0	0	0	0	0	0	1	0	0	1
279	1	0	0	0	0	0	0	0	0	0	1
280	1	1	1	1	3	0	0	3	1	0	1
281	2	0	0	0	0	0	0	0	0	0	1
282	1	1	1	0	1	1	1	5	1	1	1
283	1	0	0	0	0	0	0	1	0	0	1
285	2	0	0	0	0	0	0	0	0	0	1
287	1	0	0	0	0	0	1	0	0	0	2
288	2	0	0	1	1	0	0	0	0	0	1
289	2	0	0	0	0	0	0	0	0	0	2
290	1	0	0	0	0	0	0	1	0	0	2
291	2	0	0	0	1	0	0	0	0	0	1
292	2	0	0	0	0	0	0	0	0	0	1
293	1	0	0	1	0	0	0	0	0	0	1
295	1	0	0	0	0	0	0	0	0	0	1
296	1	0	0	0	3	0	0	2	0	0	1
297	2	0	0	0	0	0	0	0	0	0	1
301	2	0	0	0	0	0	0	0	0	0	1
302	2	0	0	0	0	0	1	2	1	0	1
304	1	0	0	0	0	0	0	1	0	0	1
305	1	0	0	0	0	1	0	0	0	0	1
307	1	0	0	0	0	0	0	0	0	0	1
310	1	0	0	0	0	0	0	0	0	0	1
311	2	0	0	0	0	0	0	0	0	0	3
312	1	0	0	0	0	0	0	0	0	0	1
313	1	0	0	0	0	0	0	0	0	0	1
314	2	0	0	0	0	0	0	0	0	0	2
315	2	0	0	0	0	0	0	0	0	0	1
316	2	0	0	0	0	0	0	1	1	0	2
317	2	4	0	0	0	0	1	5	0	0	2
318	1	0	0	0	0	0	0	0	0	0	1
319	1	0	0	0	0	0	0	0	0	0	1
320	1	0	0	0	0	0	0	1	0	0	1
321	2	0	0	0	0	0	0	0	0	0	1
322	1	0	0	0	0	0	0	2	1	0	2
323	1	0	0	0	0	0	0	0	0	0	2
324	1	0	0	1	0	0	0	0	0	0	1
325	1	1	1	0	0	0	0	0	0	0	1
326	2	0	0	0	0	0	1	0	0	0	2
327	2	0	0	0	0	0	0	0	0	0	1
329	2	0	0	0	0	0	0	0	0	0	1
330	2	0	0	0	0	0	0	2	0	0	1
331	2	0	0	0	0	0	0	0	0	0	2
333	2	0	0	0	0	0	0	0	0	0	1
334	1	0	0	0	0	0	0	0	0	0	1
335	1	0	0	0	0	0	0	1	0	0	1
336	1	0	0	0	0	0	0	0	0	0	1
337	2	0	0	0	0	0	0	0	0	0	1
338	1	0	0	1	0	0	0	0	0	0	1
339	1	0	0	0	3	0	0	1	0	0	1
340	2	0	0	0	0	0	0	0	0	0	1
341	1	0	0	0	0	0	0	0	0	0	1
342	2	0	0	0	0	1	1	4	0	0	2
343	2	0	0	0	0	0	0	0	0	0	2
344	2	0	0	0	0	0	0	0	0	0	2
345	1	0	0	0	3	0	0	4	1	0	1
346	1	0	0	0	0	0	0	0	0	0	2
347	2	0	0	0	0	0	0	0	0	0	2
349	1	0	0	0	0	0	0	0	0	0	1
350	1	0	0	0	1	0	0	0	0	0	1
352	1	0	0	0	0	0	0	0	0	0	1
353	2	0	0	0	0	0	0	0	0	0	1
354	2	0	0	0	0	0	0	0	0	0	1
355	2	0	0	0	0	0	0	1	1	0	2
356	1	0	0	0	3	0	0	0	0	0	1
357	2	0	0	0	0	0	0	0	0	0	1
359	1	0	0	0	1	0	0	0	0	0	1
360	2	0	0	0	0	0	0	0	0	0	2
361	1	0	0	0	0	0	0	3	1	0	1
362	1	0	0	0	0	0	0	5	1	1	1
363	2	0	0	0	0	0	0	0	0	0	1
364	2	0	0	0	0	0	0	0	0	0	2
365	2	0	0	0	0	0	0	1	0	0	2
366	1	0	0	0	0	0	0	0	0	0	2
368	1	0	0	0	0	0	0	0	0	0	1
370	1	1	1	0	1	1	0	5	1	1	2
371	1	0	0	0	0	0	0	0	0	0	1
372	1	0	0	0	0	0	0	1	0	0	2
373	1	0	0	0	0	0	0	0	0	0	1
374	2	0	0	0	0	0	0	0	0	0	1
375	2	0	0	0	0	0	0	1	0	0	1
376	2	0	0	0	0	0	0	1	0	0	1
377	1	0	0	1	0	0	0	1	0	0	1
378	2	0	0	0	0	0	0	0	0	0	1
379	1	0	0	0	0	0	0	0	0	0	1
382	1	0	0	0	0	0	0	0	0	0	1
383	2	0	0	0	0	0	0	2	0	0	1
385	2	0	0	0	0	0	0	0	0	0	2
386	2	0	0	0	0	0	0	0	0	0	1
387	1	0	0	1	0	0	0	0	0	0	1
392	2	0	0	0	0	0	0	3	0	0	1
393	2	1	1	0	0	0	0	0	0	0	1
394	2	0	0	0	0	0	0	0	0	0	1
395	2	0	0	0	0	0	0	0	0	0	1
396	1	0	0	0	0	0	0	0	0	0	1
397	1	0	0	0	0	0	0	0	0	0	1
398	2	0	0	0	0	0	0	1	0	0	1
401	1	0	0	0	0	0	0	0	0	0	1
402	2	0	0	0	0	0	0	0	0	0	1
405	2	0	0	0	0	0	0	1	0	0	1
406	1	0	0	0	0	0	0	0	0	0	1
409	1	0	0	0	0	0	0	5	1	1	1
410	2	0	0	0	0	0	0	0	0	0	1
412	2	0	0	0	0	0	0	0	0	0	1
413	1	0	0	0	0	0	0	0	0	0	1
417	2	0	0	0	0	0	0	1	0	0	1
419	2	0	0	0	0	0	0	3	1	0	2
421	2	0	0	0	0	0	1	4	1	0	2
423	2	0	0	0	0	0	0	0	0	0	1
424	1	0	0	1	3	0	0	0	0	0	1
425	2	0	0	0	0	0	1	4	1	0	2
426	2	0	0	0	0	0	0	0	0	0	1
427	2	0	0	0	0	0	0	0	0	0	1
428	1	0	0	0	0	0	0	0	0	0	1
429	2	0	0	0	0	0	0	0	0	0	1
430	1	0	0	0	0	1	0	0	0	0	2
431	2	0	0	0	0	0	0	1	0	0	2
432	2	0	0	0	0	0	0	0	0	0	1
433	2	0	0	0	0	0	0	1	1	0	1
434	1	0	0	0	0	0	0	0	0	0	1
435	2	0	0	0	0	0	0	1	1	0	1
436	1	0	0	0	0	1	0	3	0	0	1
437	1	0	0	0	0	0	0	0	0	0	1
439	2	0	0	0	0	0	0	0	0	0	1
441	1	0	0	0	0	0	0	0	0	0	1
442	1	0	0	0	0	0	0	4	1	0	1
443	2	0	0	0	0	0	0	0	0	0	1
444	1	0	0	0	0	0	0	0	0	0	2
445	2	0	0	0	3	0	0	0	0	0	1
446	2	0	0	0	3	0	0	5	0	0	2
448	2	0	0	0	0	0	0	0	0	0	1
450	1	0	0	0	0	0	0	1	0	0	1
451	1	0	0	0	0	0	0	0	0	0	1
452	2	0	0	0	0	0	0	0	0	0	1
453	2	0	0	0	1	0	0	0	0	0	1
454	1	0	0	0	0	0	0	0	0	0	1
455	2	0	0	0	0	0	0	0	0	0	1
457	2	1	1	0	0	0	0	0	0	0	1
460	1	1	1	0	0	0	0	0	0	0	1
461	1	0	0	0	0	0	0	2	0	0	2
462	1	0	0	0	3	0	0	5	0	0	1
463	2	0	0	0	0	0	0	1	0	0	1
464	2	0	0	0	0	0	0	1	0	0	1
465	1	0	0	0	3	1	0	0	0	0	1
466	1	0	0	0	0	0	0	0	0	0	2
468	1	0	0	0	0	0	0	3	0	0	2
469	1	0	0	0	0	0	0	3	1	0	1
471	1	0	0	3	0	0	0	1	0	0	1
473	1	0	0	0	0	0	0	0	0	0	2
474	1	0	0	0	0	0	0	0	0	0	1
475	1	0	0	0	0	0	0	0	0	0	2
476	2	0	0	0	0	0	0	1	0	0	2
477	1	0	0	0	0	0	0	0	0	0	1
479	2	0	0	0	0	0	0	0	0	0	1
480	2	0	0	0	0	0	0	0	0	0	1
482	2	0	0	0	0	0	0	0	0	0	1
485	1	0	0	0	0	0	0	0	0	0	1
486	2	0	0	0	0	0	0	3	0	0	1
487	1	0	0	0	0	0	0	0	0	0	2
489	1	0	0	0	0	0	0	0	0	0	1
490	1	1	1	0	0	0	0	0	0	0	1
491	2	0	0	0	0	0	0	5	0	0	2
492	1	0	0	0	0	0	0	0	0	0	1
493	1	0	0	0	0	0	0	0	0	0	1
494	2	0	0	0	0	0	0	1	1	0	1
495	2	0	0	0	0	0	0	0	0	0	1
496	2	0	0	0	0	0	0	3	0	0	1
497	1	0	0	0	0	0	0	0	0	0	1
499	2	0	0	0	0	0	0	0	0	0	2
500	1	1	1	0	0	0	1	3	1	0	2
502	2	0	0	0	0	0	0	0	0	0	1
503	2	0	0	0	0	0	0	0	0	0	1
504	1	0	0	0	0	0	0	2	1	0	2
507	2	0	0	0	0	0	0	0	0	0	1
508	2	0	0	0	0	0	0	0	0	0	1
510	1	0	0	0	0	0	0	0	0	0	1
511	1	1	1	0	0	0	0	5	1	1	1
512	2	0	0	0	0	0	0	0	0	0	1
513	1	0	0	0	0	0	0	0	0	0	1
515	2	0	0	0	0	0	0	0	0	0	2
518	1	0	0	0	3	0	0	0	0	0	1
519	1	0	0	0	0	0	0	3	0	0	1
520	2	0	0	0	0	0	0	0	0	0	1
524	1	1	1	0	0	0	0	0	0	0	1
525	1	0	0	0	0	0	0	5	0	0	1
526	1	0	0	0	0	0	0	0	0	0	2
528	1	0	0	0	0	0	0	1	0	0	1
530	1	0	0	0	0	1	1	4	1	0	1
532	1	0	0	0	0	0	0	3	1	0	1
533	2	0	0	0	0	0	0	0	0	0	2
534	2	0	0	0	0	0	0	0	0	0	1
535	2	0	0	0	0	0	0	0	0	0	1
536	1	0	0	0	0	0	0	0	0	0	1
537	2	0	0	0	0	0	0	3	1	0	2
538	1	0	0	0	0	0	0	0	0	0	1
540	2	0	0	0	0	0	0	0	0	0	1
542	1	0	0	0	0	0	0	0	0	0	1
543	1	0	0	0	0	0	0	0	0	0	2
544	2	0	0	0	0	0	0	0	0	0	1
545	1	0	0	0	0	0	0	0	0	0	1
548	2	0	0	0	0	0	0	0	0	0	2
549	2	0	0	1	0	0	0	0	0	0	1
550	1	0	0	0	0	0	0	0	0	0	1
551	2	0	0	0	0	0	0	0	0	0	1
552	2	0	0	0	0	0	0	0	0	0	1
553	1	0	0	0	3	0	0	0	0	0	1
556	2	0	0	0	0	0	0	0	0	0	2
558	2	0	0	0	0	0	0	1	0	0	2
559	1	0	0	0	0	0	0	0	0	0	1
561	2	0	0	0	0	0	0	3	0	0	1
564	1	0	0	0	0	0	0	0	0	0	2
565	2	0	0	0	0	0	0	0	0	0	2
566	2	0	0	0	0	0	0	0	0	0	1
568	2	0	0	0	0	0	0	1	0	0	3
571	2	0	0	0	0	0	1	0	0	0	2
573	2	0	0	0	0	0	0	0	0	0	1
574	2	0	0	0	0	0	0	0	0	0	1
575	1	0	0	0	3	0	0	0	0	0	2
576	1	0	0	0	0	0	0	3	0	0	1
577	2	0	0	0	0	0	0	1	0	0	1
578	1	0	0	1	0	0	0	0	0	0	1
579	2	0	0	0	0	0	0	0	0	0	1
581	1	0	0	0	0	0	0	0	0	0	2
582	1	0	0	0	0	0	0	0	0	0	1
583	1	0	0	0	0	0	0	0	0	0	1
586	2	0	0	0	0	0	0	0	0	0	1
587	2	0	0	0	0	0	0	0	0	0	1
588	1	1	1	0	0	0	0	5	0	0	1
589	2	0	0	0	0	0	0	0	0	0	1
590	1	1	1	0	0	0	0	0	0	0	1
591	2	0	0	0	0	0	0	2	0	0	1
592	1	0	0	0	0	0	0	0	0	0	1
593	2	0	0	0	0	0	0	0	0	0	1
594	1	0	0	0	0	0	0	0	0	0	1
597	2	1	1	0	0	0	0	0	0	0	1
598	2	0	0	0	0	1	1	0	0	0	1
600	1	0	0	0	3	0	0	0	0	0	1
601	1	0	0	0	0	0	0	0	0	0	1
602	1	0	0	0	0	0	0	0	0	0	1
603	1	0	0	0	0	0	0	1	0	0	1
604	1	0	0	0	0	0	0	1	0	0	1
605	2	0	0	0	0	0	0	0	0	0	2
606	1	0	0	0	0	0	0	0	0	0	1
607	2	0	0	0	0	0	0	0	0	0	1
609	2	0	0	0	0	0	0	0	0	0	1
610	1	0	0	0	0	0	0	0	0	0	1
611	1	0	0	0	0	0	0	1	0	0	1
612	1	0	0	0	0	0	0	0	0	0	1
613	2	0	0	0	0	0	0	3	1	0	2
615	2	0	0	0	1	0	0	0	0	0	1
616	2	1	1	0	0	0	0	1	0	0	2
617	2	0	0	3	0	0	0	0	0	0	1
618	2	0	0	0	0	0	0	0	0	0	1
619	1	0	0	0	3	0	0	0	0	0	1
621	1	0	0	0	0	0	0	1	0	0	1
622	1	1	1	0	0	0	1	1	0	0	1
625	1	4	0	0	0	0	0	0	0	0	2
626	1	0	0	0	0	0	0	0	0	0	1
627	1	0	0	0	0	0	0	0	0	0	1
628	1	0	0	0	0	0	0	0	0	0	1
631	1	0	0	0	0	0	0	0	0	0	1
632	1	0	0	0	0	0	0	0	0	0	1
633	1	0	0	0	0	0	0	0	0	0	1
635	1	0	0	0	0	0	0	0	0	0	1
636	1	0	0	0	0	0	0	0	0	0	1
639	2	0	0	0	0	0	0	2	1	0	1
640	2	0	0	0	0	0	0	0	0	0	1
643	2	0	0	0	0	0	0	0	0	0	1
644	2	0	0	0	0	0	0	3	0	0	2
645	1	0	0	0	0	0	0	3	1	0	2
646	1	0	0	0	0	0	0	0	0	0	1
647	1	1	1	0	0	0	0	0	0	0	1
648	2	0	0	0	0	0	0	1	0	0	1
649	2	0	0	0	0	0	0	0	0	0	1
652	2	0	0	0	0	0	0	2	0	0	1
653	2	0	0	0	0	0	0	0	0	0	1
655	2	0	0	3	0	0	0	0	0	0	2
657	1	0	0	0	0	0	0	0	0	0	1
659	2	0	0	0	0	0	0	0	0	0	1
660	1	0	0	0	3	0	0	0	0	0	1
661	1	1	1	0	0	0	0	0	0	0	1
662	1	0	0	0	0	0	0	0	0	0	1
663	2	0	0	0	0	0	0	1	1	0	2
664	2	0	0	0	0	0	0	0	0	0	2
665	1	0	0	0	3	0	0	0	0	0	1
667	1	1	1	0	0	0	0	0	0	0	1
668	1	0	0	0	0	0	0	0	0	0	1
669	1	0	0	0	0	0	0	0	0	0	2
671	2	0	0	0	0	0	0	0	0	0	1
673	2	0	0	0	0	0	0	0	0	0	2
674	2	0	0	0	0	0	0	0	0	0	1
675	1	0	0	0	0	0	0	0	0	0	1
676	1	0	0	0	0	0	0	0	0	0	1
679	2	0	0	0	0	0	1	5	1	1	2
680	2	0	0	0	0	0	0	0	0	0	1
684	1	0	0	0	0	0	0	0	0	0	1
687	1	0	0	0	0	0	0	0	0	0	1
688	1	0	0	0	0	0	0	0	0	0	1
690	2	0	0	0	0	0	0	0	0	0	1
692	1	0	0	1	1	0	0	1	0	0	1
693	2	0	0	0	0	0	0	0	0	0	1
694	2	0	0	0	0	0	0	1	0	0	1
695	2	0	0	0	0	0	0	0	0	0	2
699	2	0	0	0	0	0	0	2	0	0	2
701	1	0	0	3	0	0	0	0	0	0	1
702	2	0	0	0	0	0	0	0	0	0	1
703	1	0	0	0	0	0	0	0	0	0	1
706	2	0	0	0	0	0	0	0	0	0	1
707	1	1	1	0	3	0	0	0	0	0	1
708	1	0	0	0	0	0	0	0	0	0	1
709	2	0	0	0	0	0	0	0	0	0	2
713	1	0	0	0	0	0	0	0	0	0	1
714	1	0	0	0	0	0	0	0	0	0	1
715	2	0	0	0	0	0	0	0	0	0	1
717	1	0	0	0	0	0	0	0	0	0	1
719	2	0	0	0	0	0	0	0	0	0	2
721	1	0	0	0	0	0	0	0	0	0	1
723	2	0	0	0	0	0	0	2	0	0	2
724	1	0	0	0	0	0	0	1	0	0	1
725	2	0	0	0	0	0	0	0	0	0	1
726	2	0	0	0	0	0	0	0	0	0	1
727	1	0	0	0	0	0	0	0	0	0	1
729	2	0	0	0	0	0	0	0	0	0	1
730	1	0	0	1	0	0	0	0	0	0	1
732	2	0	0	0	0	0	0	0	0	0	1
733	1	0	0	0	0	0	0	1	0	0	1
734	2	0	0	0	0	0	0	0	0	0	1
736	1	0	0	0	0	0	0	1	0	0	1
737	1	0	0	0	0	0	0	2	0	0	2
738	2	0	0	0	0	0	0	2	0	0	2
740	1	1	1	0	0	0	0	0	0	0	1
742	2	0	0	0	0	0	0	0	0	0	2
743	1	0	0	0	0	0	0	0	0	0	1
744	1	0	0	1	0	0	0	0	0	0	1
746	1	1	1	0	0	0	0	0	0	0	1
749	2	0	0	0	0	0	0	0	0	0	2
750	2	1	1	0	0	0	0	3	0	0	1
751	2	0	0	0	0	0	0	3	1	0	1
756	1	0	0	0	0	0	0	0	0	0	1
757	1	0	0	0	0	0	0	0	0	0	1
759	2	0	0	0	0	0	0	0	0	0	1
762	2	0	0	0	0	0	0	1	1	0	1
763	2	0	0	0	0	0	0	0	0	0	1
764	1	0	0	0	0	0	0	0	0	0	1
765	2	0	0	1	0	0	0	0	0	0	1
766	1	0	0	0	0	0	0	0	0	0	1
767	1	0	0	0	0	0	0	0	0	0	2
768	1	0	0	0	0	0	0	0	0	0	1
770	2	0	0	0	0	0	0	0	0	0	1
771	2	0	0	0	0	0	0	0	0	0	1
772	1	0	0	0	0	0	0	0	0	0	1
776	1	0	0	0	0	0	0	0	0	0	1
777	2	0	0	0	0	0	0	0	0	0	1
778	2	0	0	0	0	0	0	0	0	0	2
779	1	0	0	0	0	0	0	0	0	0	2
780	2	0	0	0	0	0	0	0	0	0	1
782	1	1	1	0	0	0	0	0	0	0	2
784	2	0	0	0	0	0	0	3	1	0	1
785	2	0	0	0	0	0	0	0	0	0	2
789	1	0	0	0	0	0	0	0	0	0	1
791	2	0	0	0	0	0	0	0	0	0	2
792	1	0	0	0	0	0	0	1	0	0	1
793	1	0	0	0	0	0	0	0	0	0	1
795	1	0	0	0	0	0	0	0	0	0	2
796	2	0	0	0	0	0	0	0	0	0	1
799	1	0	0	0	0	0	0	0	0	0	1
801	1	0	0	0	0	0	1	0	0	0	2
802	1	0	0	0	0	0	0	0	0	0	2
803	1	0	0	0	0	0	0	2	0	0	2
804	1	0	0	0	0	0	0	0	0	0	1
805	2	0	0	0	0	0	0	0	0	0	1
806	2	0	0	0	0	0	0	0	0	0	1
807	1	0	0	0	0	0	0	3	1	0	2
808	1	0	0	0	0	0	0	0	0	0	2
809	1	0	0	0	0	0	0	0	0	0	1
811	1	0	0	0	0	0	0	0	0	0	1
812	2	0	0	0	0	0	0	0	0	0	1
814	2	0	0	1	0	0	0	0	0	0	2
815	1	0	0	0	0	0	0	0	0	0	1
819	1	0	0	0	0	0	0	0	0	0	1
820	2	0	0	0	0	0	0	0	0	0	1
822	1	0	0	0	0	0	0	0	0	0	1
823	1	0	0	0	0	0	0	0	0	0	2
824	1	0	0	1	0	0	0	1	0	0	1
825	1	1	1	0	0	0	0	4	0	0	1
826	2	0	0	0	0	0	0	0	0	0	2
827	2	0	0	0	0	0	0	0	0	0	1
828	2	1	1	0	0	0	0	2	0	0	2
829	2	0	0	0	0	0	0	0	0	0	1
830	1	0	0	0	0	0	0	0	0	0	1
831	2	0	0	0	0	0	0	0	0	0	1
832	2	0	0	0	0	0	0	0	0	0	1
833	1	1	1	0	0	0	0	0	0	0	1
834	2	0	0	0	0	0	0	0	0	0	1
836	1	0	0	0	0	0	0	0	0	0	2
837	1	0	0	0	0	0	0	3	0	0	1
838	2	0	0	0	0	0	0	0	0	0	1
839	2	0	0	0	0	0	0	3	1	0	2
840	1	0	0	0	0	0	0	0	0	0	1
841	1	0	0	0	0	0	0	0	0	0	1
842	1	0	0	0	0	0	0	0	0	0	1
843	1	0	0	0	0	0	0	0	0	0	1
845	2	0	0	0	0	0	0	0	0	0	1
846	1	0	0	0	0	0	0	0	0	0	2
848	1	0	0	0	0	0	0	0	0	0	1
850	2	0	0	0	0	1	1	6	1	1	2
851	2	0	0	0	0	0	0	2	0	0	1
852	1	0	0	0	0	0	0	0	0	0	1
853	2	0	0	0	0	0	0	0	0	0	2
855	2	0	0	0	0	0	0	0	0	0	1
856	2	0	0	0	0	0	0	0	0	0	1
857	1	0	0	0	0	0	0	0	0	0	2
858	1	0	0	0	0	0	0	0	0	0	2
861	1	0	0	0	0	0	0	0	0	0	1
864	1	0	0	0	0	0	0	0	0	0	1
868	1	1	1	0	0	0	0	0	0	0	2
869	2	0	0	0	0	0	0	0	0	0	1
870	1	0	0	0	0	0	0	0	0	0	1
872	1	0	0	0	0	0	0	0	0	0	2
874	2	0	0	0	0	0	0	0	0	0	2
875	2	0	0	0	0	0	0	2	1	0	1
876	1	0	0	0	0	0	0	0	0	0	1
877	2	0	0	0	0	0	0	0	0	0	2
878	2	1	1	0	0	0	0	0	0	0	1
879	2	0	0	0	0	0	0	0	0	0	1

## Sheet: Sheet1
2	0
2	0
2	0
2	0
1	999
2	0
2	0
2	0
6	2
0	999
0	999
5	3
3	1
2	0
2	0
2	0
0	999
0	999
0	999
0	999
2	0
2	0
0	999
2	0
2	0
8	2
3	1
2	0
2	0
0	999
2	0
2	0
2	0
2	0
4	3
7	2
2	0
4	3
2	0
0	999
2	0
4	3
5	3
0	999
2	0
2	0
2	0
0	999
2	0
2	0
2	0
2	0
2	0
2	0
2	0
2	0
0	999
0	999
2	0
2	0
2	0
2	0
4	3
2	0
0	999
2	0
2	0
2	0
0	999
2	0
2	0
2	0
2	0
0	999
4	3
0	999
2	0
0	999
2	0
2	0
0	999
0	999
2	0
2	0
2	0
2	0
2	0
0	999
0	999
2	0
2	0
0	999
0	999
2	0
2	0
2	0
0	999
0	999
2	0
0	999
0	999
2	0
2	0
2	0
0	999
0	999
2	0
0	999
2	0
2	0
2	0
5	3
0	999
4	3
0	999
2	0
0	999
2	0
2	0
2	0
5	3
0	999
2	0
0	999
2	0
2	0
0	999
2	0
2	0
0	999
2	0
2	0
2	0
2	0
0	999
2	0
2	0
9	3
0	999
0	999
2	0
2	0
2	0
0	999
2	0
4	3
2	0
2	0
2	0
2	0
2	0
2	0
2	0
2	0
2	0
0	999
0	999
2	0
2	0
2	0
2	0
2	0
0	999
2	0
2	0
2	0
2	0
0	999
2	0
2	0
2	0
0	999
2	0
2	0
2	0
2	0
2	0
2	0
0	999
2	0
2	0
2	0
2	0
5	3
0	999
2	0
2	0
2	0
2	0
2	0
2	0
0	999
5	3
2	0
2	0
2	0
0	999
0	999
2	0
4	3
2	0
4	3
0	999
4	3
2	0
2	0
2	0
2	0
2	0
0	999
0	999
2	0
2	0
2	0
2	0
0	999
0	999
1	999
0	999
2	0
4	3
0	999
2	0
2	0
0	999
0	999
0	999
0	999
0	999
2	0
2	0
4	3
2	0
5	3
0	999
2	0
2	0
2	0
0	999
0	999
2	0
2	0
0	999
0	999
2	0
0	999
2	0
2	0
0	999
0	999
0	999
4	3
2	0
0	999
2	0
0	999
2	0
2	0
2	0
2	0
0	999
0	999
0	999
2	0
2	0
9	3
0	999
2	0
0	999
2	0
2	0
2	0
0	999
2	0
2	0
2	0
2	0
0	999
2	0
0	999
2	0
2	0
3	1
0	999
2	0
2	0
0	999
2	0
1	999
2	0
2	0
2	0
2	0
2	0
2	0
0	999
2	0
2	0
2	0
2	0
2	0
0	999
0	999
2	0
0	999
2	0
2	0
2	0
2	0
2	0
2	0
0	999
2	0
2	0
3	1
2	0
2	0
0	999
2	0
2	0
4	3
2	0
0	999
0	999
2	0
2	0
2	0
2	0
5	3
2	0
2	0
0	999
2	0
2	0
5	3
2	0
2	0
2	0
2	0
2	0
2	0
0	999
0	999
2	0
2	0
2	0
2	0
0	999
2	0
0	999
0	999
0	999
2	0
0	999
2	0
2	0
0	999
2	0
2	0
2	0
0	999
0	999
2	0
2	0
0	999
2	0
2	0
2	0
2	0
2	0
2	0
2	0
0	999
0	999
2	0
2	0
2	0
2	0
2	0
2	0
2	0
2	0
0	999
2	0
2	0
2	0
2	0
2	0
2	0
1	999
2	0
2	0
2	0
0	999
0	999
2	0
0	999
2	0
2	0
2	0
9	3
2	0
0	999
2	0
2	0
0	999
0	999
2	0
2	0
2	0
0	999
2	0
2	0
2	0
0	999
2	0
2	0
2	0
0	999
2	0
0	999
0	999
2	0
2	0
0	999
2	0
2	0
4	3
2	0
2	0
0	999
0	999
2	0
0	999
0	999
2	0
0	999
0	999
2	0
0	999
0	999
2	0
0	999
2	0
2	0
2	0
0	999
0	999
0	999
0	999
2	0
2	0
2	0
2	0
2	0
2	0
2	0
2	0
2	0
2	0
2	0
2	0
0	999
0	999
0	999
2	0
0	999
2	0
0	999
0	999
2	0
2	0
2	0
2	0
2	0
2	0
2	0
2	0
0	999
2	0
2	0
2	0
2	0
2	0
0	999
2	0
2	0
0	999
2	0
0	999
0	999
2	0
0	999
0	999
0	999
2	0
2	0
0	999
0	999
2	0
2	0
0	999
0	999
2	0
2	0
2	0
6	2
2	0
2	0
2	0
2	0
2	0
0	999
2	0
2	0
2	0
2	0
0	999
2	0
0	999
2	0
0	999
0	999
2	0
2	0
2	0
2	0
0	999
0	999
2	0
2	0
2	0
2	0
2	0
2	0
2	0
0	999
2	0
2	0
2	0
2	0
2	0
2	0
0	999
2	0
2	0
0	999
0	999
2	0
0	999
2	0
2	0
2	0
0	999
2	0
2	0
2	0
0	999
0	999
2	0
2	0
2	0
2	0
2	0
0	999
2	0
2	0
2	0
0	999
0	999
2	0
0	999
2	0
2	0
2	0
2	0
2	0
0	999
2	0
4	3
2	0
2	0
2	0
2	0
2	0
0	999
2	0
2	0
2	0
0	999
0	999
2	0
2	0
2	0
2	0
0	999
0	999
0	999
2	0
2	0
0	999
2	0
2	0
0	999
2	0
0	999
0	999
2	0
0	999
2	0
2	0
2	0
2	0
0	999
2	0
0	999
2	0
2	0
8	2
2	0
2	0
2	0
2	0
0	999
2	0
2	0
2	0
0	999
0	999
2	0
0	999
2	0
2	0
0	999
2	0
2	0
0	999
2	0
2	0
2	0
2	0
2	0
2	0
2	0
2	0
0	999
2	0
2	0
0	999
0	999
2	0
2	0
2	0
2	0
1	999
2	0
2	0
0	999
0	999
2	0
2	0
0	999
2	0
5	3
2	0
2	0
2	0
2	0
0	999
2	0
0	999
0	999
2	0
2	0
2	0
2	0
2	0
2	0
2	0
2	0
2	0
2	0
2	0
2	0
2	0
2	0
2	0
2	0
2	0
2	0
2	0
2	0
2	0
2	0
2	0
2	0
2	0
2	0
2	0
2	0
2	0
2	0
2	0
2	0
4	3
2	0
5	3
2	0
2	0
2	0
2	0
4	3
2	0
2	0
2	0
2	0
2	0
2	0
5	3
2	0
2	0
2	0
2	0
2	0
2	0
4	3
2	0
2	0
2	0
2	0
2	0
2	0
2	0
2	0
2	0
2	0
2	0
2	0
2	0
4	3
2	0
2	0
2	0
2	0
3	1
2	0
2	0
2	0
2	0
2	0
5	3
2	0
2	0
2	0
2	0
2	0
2	0
2	0
2	0
2	0
5	3
2	0
2	0
2	0
2	0
2	0
2	0
2	0
5	3
2	0
2	0
2	0
2	0
2	0
2	0
2	0
2	0
2	0
2	0
2	0
2	0
2	0
2	0
2	0
2	0
2	0
2	0
2	0
2	0
2	0
2	0
2	0
2	0
2	0
2	0
2	0
2	0
2	0
2	0
2	0
2	0
2	0
2	0
2	0
2	0
2	0
4	3
2	0
2	0
2	0
2	0
2	0
2	0
2	0
2	0
2	0
2	0
2	0
2	0
2	0
2	0
2	0
2	0
2	0
2	0
2	0
2	0
2	0
2	0
2	0
2	0
2	0
2	0
2	0
2	0
2	0
2	0
2	0
2	0
2	0
2	0
2	0
2	0
2	0
2	0
2	0
2	0
2	0
2	0
2	0
2	0
2	0
2	0
2	0
2	0
2	0
2	0
2	0
2	0
2	0
2	0
2	0
2	0
2	0
2	0
2	0
2	0
2	0
2	0
2	0
2	0
2	0
2	0
2	0
5	3
2	0
2	0
2	0
2	0
2	0
2	0
2	0
2	0
2	0
2	0
2	0
2	0
2	0
2	0
2	0
2	0
2	0
2	0
2	0
2	0
2	0
2	0
2	0
2	0
2	0
2	0
2	0
2	0
2	0
2	0
2	0
2	0
2	0
2	0
2	0
2	0
2	0
2	0
2	0
2	0
2	0
2	0
2	0
2	0
2	0
2	0
2	0
2	0
2	0
2	0
2	0
2	0
2	0
2	0
2	0
2	0
2	0
2	0
2	0
2	0
2	0
4	3
2	0
2	0
2	0
2	0
2	0
2	0
2	0
2	0
2	0
2	0
2	0
2	0
2	0
2	0
2	0
2	0
2	0
2	0
2	0
2	0
2	0
2	0
2	0
2	0
2	0
2	0
2	0
2	0
2	0
2	0
2	0
2	0
4	3
2	0
2	0
2	0
2	0
2	0
2	0
2	0
2	0
2	0
2	0
2	0
2	0
2	0
2	0
2	0
2	0
2	0
2	0
2	0
2	0
2	0
2	0
2	0
2	0
2	0
2	0
2	0
2	0
2	0
2	0
2	0
2	0
2	0
2	0
2	0
2	0
2	0
2	0
2	0
2	0
2	0
5	3
2	0
2	0
2	0
2	0
2	0
2	0
2	0
2	0
2	0
2	0
2	0
2	0
2	0
2	0
2	0
2	0
2	0
2	0
2	0
2	0
2	0
2	0
2	0
2	0
2	0
2	0
2	0
2	0
2	0
2	0
2	0
2	0
2	0
2	0
2	0
2	0
2	0
2	0
2	0
2	0
2	0
2	0
2	0
2	0
2	0
2	0
2	0
2	0
2	0
2	0
2	0
2	0
2	0
2	0
2	0
2	0
2	0
2	0
2	0
2	0
2	0
2	0
2	0
2	0
2	0
2	0
2	0
2	0
2	0
2	0
2	0
2	0
2	0
2	0
2	0
2	0
2	0
2	0
2	0
2	0
5	3
2	0
2	0
2	0
2	0
2	0
2	0
2	0
2	0
2	0
2	0
2	0
2	0
2	0
2	0
2	0
2	0
2	0
2	0
2	0
0	0
2	0
2	0
2	0
2	0
3	1
2	0
2	0
2	0
2	0
2	0
2	0
2	0
2	0
2	0
2	0
2	0
2	0
2	0
2	0
2	0
2	0
2	0
2	0
2	0
2	0
2	0
2	0
2	0
2	0
2	0
2	0
2	0
2	0
2	0
2	0
2	0
2	0
2	0
2	0
2	0
2	0
2	0
2	0
2	0
2	0
2	0
2	0
2	0
2	0
2	0
2	0
5	3
2	0
2	0
2	0
2	0
2	0
2	0
2	0
2	0
2	0
2	0
2	0
2	0
2	0
2	0
2	0
2	0
2	0
3	1
2	0
4	3
2	0
2	0
2	0
2	0
2	0
2	0
2	0
5	3
2	0
2	0
2	0
2	0
2	0
2	0
2	0
2	0
2	0
2	0
2	0
5	3
2	0
2	0
2	0
2	0
2	0
2	0
2	0
2	0
2	0
2	0
2	0
2	0
2	0
2	0
2	0
2	0
2	0
2	0
4	3
2	0
2	0
2	0
2	0
2	0
2	0
2	0
5	3
2	0
2	0
4	3
2	0
2	0
2	0
4	3
2	0
2	0
2	0
2	0
2	0
2	0
2	0
2	0
2	0
2	0
2	0
2	0
4	3
2	0
2	0
2	0
2	0
2	0
2	0
2	0
2	0
2	0
2	0
2	0
2	0
2	0
2	0
2	0
2	0
2	0
2	0
2	0
2	0
2	0
2	0
2	0
2	0
2	0
2	0
2	0
2	0
2	0
2	0
2	0
2	0
2	0
2	0
2	0
2	0
2	0
2	0
2	0
2	0
2	0
2	0
2	0
2	0
2	0
2	0
2	0
2	0
2	0
2	0
2	0
2	0
2	0
2	0
2	0
2	0
2	0
2	0
2	0
2	0
2	0
2	0
2	0
2	0
2	0
2	0
2	0
2	0
2	0
2	0
2	0
2	0
2	0
2	0
2	0
2	0
2	0
2	0
2	0
2	0
2	0
2	0
2	0
2	0
2	0
2	0
2	0
2	0
2	0
2	0
2	0
2	0
2	0
2	0
2	0
2	0
2	0
2	0
2	0
2	0
2	0
2	0
2	0
2	0
2	0
2	0
2	0
2	0
2	0
2	0
2	0
2	0
2	0
2	0
2	0
2	0
2	0
2	0
2	0
2	0
2	0
2	0
2	0
2	0
2	0
2	0
2	0
2	0
2	0
2	0
2	0
2	0
2	0
2	0
2	0
2	0
2	0
2	0
2	0
5	3
2	0
2	0
2	0
2	0
2	0
2	0
2	0
2	0
2	0
2	0
2	0
2	0
2	0
2	0
2	0
2	0
2	0
2	0
2	0
2	0
2	0
2	0
2	0
4	3
2	0
2	0
2	0
2	0
2	0
2	0
2	0
2	0
2	0
2	0
2	0
2	0
2	0
2	0
2	0
2	0
2	0
2	0
2	0
2	0
2	0
2	0
2	0
2	0
2	0
2	0
2	0
2	0
2	0
2	0
2	0
4	3
2	0
2	0
2	0
2	0
2	0
2	0
2	0
2	0
2	0
2	0
4	3
2	0
2	0
2	0
2	0
2	0
2	0
2	0
2	0
2	0
2	0
2	0
2	0
2	0
2	0
2	0
2	0
2	0
2	0
2	0
2	0
2	0
2	0
2	0
2	0
2	0
2	0
2	0
2	0
2	0
2	0
2	0
2	0
2	0
2	0
2	0
2	0
2	0
2	0
2	0
2	0
2	0
2	0
2	0
2	0
2	0
2	0
2	0
2	0
2	0
2	0
2	0
2	0
2	0
2	0
2	0
2	0
2	0
2	0
2	0
2	0
2	0
2	0
2	0
2	0
2	0
2	0
2	0
2	0
2	0
2	0
4	3
2	0
2	0
2	0
2	0
2	0
2	0
2	0
2	0
2	0
2	0
2	0
2	0
2	0
2	0
4	3
2	0
2	0
2	0
2	0
2	0
2	0
2	0
2	0
4	3
2	0
2	0
2	0
2	0
2	0
2	0
2	0
2	0
2	0
2	0
2	0
2	0
2	0
2	0
2	0
2	0
2	0
2	0
2	0
2	0
2	0
2	0
2	0
2	0
2	0
2	0
2	0
2	0
2	0
2	0
2	0
2	0
2	0
2	0
2	0
2	0
2	0
2	0
6	2
2	0
2	0
2	0
2	0
2	0
2	0
2	0
2	0
2	0
2	0
5	3
2	0
2	0
2	0
2	0
2	0
2	0
2	0
2	0
2	0
2	0
2	0
2	0
2	0
2	0
2	0
2	0
2	0
2	0
2	0
2	0
2	0
2	0
2	0
2	0
2	0
2	0
2	0
2	0
2	0
2	0
4	3
2	0
2	0
2	0
2	0
2	0
2	0
2	0
2	0
2	0
2	0
2	0
2	0
2	0
2	0
2	0
2	0
2	0
2	0
2	0
2	0
2	0
2	0
2	0
2	0
5	3
2	0
2	0
2	0
2	0
2	0
2	0
2	0
2	0
2	0
2	0
2	0
2	0
2	0
2	0
2	0
2	0
2	0
2	0
2	0
2	0
2	0
5	3
2	0
2	0
2	0
2	0
4	3
5	3
2	0
2	0
2	0
2	0
2	0
2	0
2	0
2	0
2	0
2	0
2	0
2	0
2	0
2	0
5	3
2	0
4	3
2	0
2	0
2	0
4	3
2	0
2	0
4	3
2	0
2	0
2	0
2	0
2	0
2	0
2	0
2	0
2	0
2	0
2	0
2	0
2	0
2	0
2	0
2	0
2	0
2	0
2	0
2	0
5	3
2	0
2	0
2	0
2	0
2	0
2	0
2	0
2	0
2	0
2	0
2	0
2	0
2	0
2	0
2	0
2	0
2	0
2	0
2	0
2	0
2	0
2	0
2	0
2	0
2	0
2	0
2	0
2	0
2	0
2	0
2	0
2	0
2	0
2	0
2	0
2	0
2	0
2	0
2	0
4	3
2	0
2	0
2	0
2	0
2	0
2	0
2	0
2	0
4	3
2	0
2	0
2	0
2	0
2	0
2	0
2	0
2	0
2	0
2	0
2	0
2	0
2	0
2	0
2	0
2	0
2	0
2	0
2	0
2	0
2	0
2	0
2	0
2	0
2	0
2	0
2	0
2	0
2	0
2	0
2	0
2	0
2	0
2	0
2	0
2	0
2	0
2	0
2	0
2	0
2	0
2	0
2	0
2	0
2	0
2	0
2	0
2	0
2	0
2	0
2	0
2	0
2	0
2	0
2	0
2	0
2	0
2	0
2	0
4	3
2	0
2	0
2	0
2	0
2	0
2	0
2	0
2	0
2	0
2	0
2	0
2	0
2	0
4	3
2	0
2	0
2	0
5	3
2	0
2	0
2	0
2	0
2	0
2	0
2	0
2	0
2	0
2	0
2	0
2	0
2	0
2	0
2	0
2	0
2	0
2	0
2	0
2	0
4	3
2	0
2	0
2	0
2	0
2	0
2	0
2	0
2	0
2	0
2	0
2	0
2	0
2	0
2	0
2	0
2	0
2	0
2	0
2	0
2	0
2	0
2	0
2	0
2	0
2	0
2	0
2	0
2	0
2	0
2	0
2	0
2	0
2	0
2	0
2	0
2	0
2	0
5	3
2	0
2	0
2	0
2	0
2	0
2	0
2	0
2	0
2	0
2	0
2	0
2	0
2	0
2	0
2	0
2	0
2	0
2	0
2	0
2	0
2	0
2	0
2	0
2	0
2	0
2	0
2	0
2	0
2	0
2	0
2	0
2	0
2	0
2	0
2	0
2	0
2	0
2	0
2	0
2	0
2	0
2	0
2	0
2	0
2	0
2	0
2	0
4	3
2	0
2	0
2	0
2	0
2	0
2	0
2	0
2	0
2	0
2	0
2	0
2	0
4	3
4	3
2	0
2	0
0	0
0	0
2	0
2	0
2	0
2	0
2	0
2	0
2	0
2	0
2	0
2	0
2	0
2	0
2	0
2	0
2	0
[truncated: 3,122 more rows]
